# Supplementary material for: Self-assembly of photoresponsive azo-containing phospholipids with a polar group as the tail
Source: RSC Adv. 2020 Sep 4;10(54):32984–91. doi: 10.1039/d0ra06803a (PMC9056651; doi:10.1039/d0ra06803a)
Supplement: RA-010-D0RA06803A-s002 [file RA-010-D0RA06803A-s002.cif]

# Electronic Supplementary Material (ESI) for RSC Advances.
# This journal is © The Royal Society of Chemistry 2020

####################################################################### 
# 
# This file contains crystal structure data downloaded from the 
# Cambridge Structural Database (CSD) hosted by the Cambridge 
# Crystallographic Data Centre (CCDC).
# 
# Full information about CCDC data access policies and citation 
# guidelines are available at http://www.ccdc.cam.ac.uk/access/V1 
# 
# Audit and citation data items may have been added by the CCDC. 
# Please retain this information to preserve the provenance of 
# this file and to allow appropriate attribution of the data. 
# 
#######################################################################

data_shelxl
_audit_block_doi                 10.5517/ccdc.csd.cc2587tj
_database_code_depnum_ccdc_archive 'CCDC 2003927'
loop_
_audit_author_name
_audit_author_address
'Eunsang Kwon'
;Tohoku University
Japan
;
_audit_update_record             
;
2020-05-14 deposited with the CCDC.	2020-08-31 downloaded from the CCDC.
;
_audit_creation_date             2020-05-14
_audit_creation_method           
;
Olex2 1.2
(compiled 2018.05.29 svn.r3508 for OlexSys, GUI svn.r5506)
;
_shelx_SHELXL_version_number     2018/3
_chemical_name_common            ?
_chemical_name_systematic        ?
_chemical_formula_moiety         'C20 H27 N4 O7 P, 3(H2 O)'
_chemical_formula_sum            'C20 H33 N4 O10 P'
_chemical_formula_weight         520.47
_chemical_melting_point          ?
loop_
_atom_type_symbol
_atom_type_description
_atom_type_scat_dispersion_real
_atom_type_scat_dispersion_imag
_atom_type_scat_source
C C 0.0181 0.0091 'International Tables Vol C Tables 4.2.6.8 and 6.1.1.4'
H H 0.0000 0.0000 'International Tables Vol C Tables 4.2.6.8 and 6.1.1.4'
N N 0.0311 0.0180 'International Tables Vol C Tables 4.2.6.8 and 6.1.1.4'
O O 0.0492 0.0322 'International Tables Vol C Tables 4.2.6.8 and 6.1.1.4'
P P 0.2955 0.4335 'International Tables Vol C Tables 4.2.6.8 and 6.1.1.4'

_shelx_space_group_comment       
;
The symmetry employed for this shelxl refinement is uniquely defined
by the following loop, which should always be used as a source of
symmetry information in preference to the above space-group names.
They are only intended as comments.
;
_space_group_crystal_system      triclinic
_space_group_IT_number           2
_space_group_name_H-M_alt        'P -1'
_space_group_name_Hall           '-P 1'
loop_
_space_group_symop_operation_xyz
'x, y, z'
'-x, -y, -z'

_cell_length_a                   8.3108(3)
_cell_length_b                   11.6756(3)
_cell_length_c                   25.7039(8)
_cell_angle_alpha                81.273(6)
_cell_angle_beta                 88.301(6)
_cell_angle_gamma                83.153(6)
_cell_volume                     2447.51(14)
_cell_formula_units_Z            4
_cell_measurement_reflns_used    15200
_cell_measurement_temperature    90(2)
_cell_measurement_theta_max      3.48
_cell_measurement_theta_min      68.14
_shelx_estimated_absorpt_T_max   0.861
_shelx_estimated_absorpt_T_min   0.861
_exptl_absorpt_coefficient_mu    1.541
_exptl_absorpt_correction_T_max  0.857
_exptl_absorpt_correction_T_min  0.301
_exptl_absorpt_correction_type   multi-scan
_exptl_absorpt_process_details   'ABSCOR (Rigaku, 1995)'
_exptl_absorpt_special_details   ?
_exptl_crystal_colour            yellow
_exptl_crystal_colour_lustre     .
_exptl_crystal_colour_modifier   .
_exptl_crystal_colour_primary    yellow
_exptl_crystal_density_diffrn    1.412
_exptl_crystal_density_meas      ?
_exptl_crystal_density_method    ?
_exptl_crystal_description       plate
_exptl_crystal_F_000             1104
_exptl_crystal_size_max          0.1
_exptl_crystal_size_mid          0.1
_exptl_crystal_size_min          0.1
_exptl_transmission_factor_max   ?
_exptl_transmission_factor_min   ?
_diffrn_reflns_av_R_equivalents  0.1114
_diffrn_reflns_av_unetI/netI     0.1784
_diffrn_reflns_Laue_measured_fraction_full 0.979
_diffrn_reflns_Laue_measured_fraction_max 0.976
_diffrn_reflns_limit_h_max       9
_diffrn_reflns_limit_h_min       -9
_diffrn_reflns_limit_k_max       14
_diffrn_reflns_limit_k_min       -14
_diffrn_reflns_limit_l_max       30
_diffrn_reflns_limit_l_min       -30
_diffrn_reflns_number            27092
_diffrn_reflns_point_group_measured_fraction_full 0.979
_diffrn_reflns_point_group_measured_fraction_max 0.976
_diffrn_reflns_theta_full        67.687
_diffrn_reflns_theta_max         68.203
_diffrn_reflns_theta_min         3.480
_diffrn_ambient_temperature      90(2)
_diffrn_detector                 'Image Plate'
_diffrn_detector_area_resol_mean ?
_diffrn_detector_type            'Rigaku IP'
_diffrn_measured_fraction_theta_full 0.979
_diffrn_measured_fraction_theta_max 0.976
_diffrn_measurement_device_type  'Rigaku R-AXIS RAPID'
_diffrn_measurement_method       '\w scans'
_diffrn_radiation_probe          x-ray
_diffrn_radiation_type           CuK\a
_diffrn_radiation_wavelength     1.54187
_diffrn_source                   'Rotating Anode'
_diffrn_source_target            'Cu K\a'
_diffrn_special_details          ?
_reflns_Friedel_coverage         0.000
_reflns_Friedel_fraction_full    .
_reflns_Friedel_fraction_max     .
_reflns_number_gt                3426
_reflns_number_total             8723
_reflns_special_details          
;
 Reflections were merged by SHELXL according to the crystal
 class for the calculation of statistics and refinement.
 
 _reflns_Friedel_fraction is defined as the number of unique
 Friedel pairs measured divided by the number that would be
 possible theoretically, ignoring centric projections and
 systematic absences.
;
_reflns_threshold_expression     'I > 2\s(I)'
_computing_cell_refinement       ?
_computing_data_colcell_measurement_reflnslection ?
_computing_data_reduction        ?
_computing_molecular_graphics    'Olex2 (Dolomanov et al., 2009)'
_computing_publication_material  'Olex2 (Dolomanov et al., 2009)'
_computing_structure_refinement  'ShelXL (Sheldrick, 2015)'
_computing_structure_solution    'ShelXT (Sheldrick, 2015)'
_refine_diff_density_max         0.814
_refine_diff_density_min         -0.405
_refine_diff_density_rms         0.112
_refine_ls_extinction_coef       .
_refine_ls_extinction_method     none
_refine_ls_goodness_of_fit_ref   0.914
_refine_ls_hydrogen_treatment    constr
_refine_ls_matrix_type           full
_refine_ls_number_parameters     655
_refine_ls_number_reflns         8723
_refine_ls_number_restraints     0
_refine_ls_R_factor_all          0.1871
_refine_ls_R_factor_gt           0.1060
_refine_ls_restrained_S_all      0.914
_refine_ls_shift/su_max          0.000
_refine_ls_shift/su_mean         0.000
_refine_ls_structure_factor_coef Fsqd
_refine_ls_weighting_details     
'w=1/[\s^2^(Fo^2^)+(0.1259P)^2^] where P=(Fo^2^+2Fc^2^)/3'
_refine_ls_weighting_scheme      calc
_refine_ls_wR_factor_gt          0.2386
_refine_ls_wR_factor_ref         0.2852
_refine_special_details          ?
_olex2_refinement_description    
;
1. Fixed Uiso
 At 1.2 times of:
  All C(H) groups, All C(H,H) groups
 At 1.5 times of:
  All C(H,H,H) groups, All O(H,H) groups
2.a Free rotating group:
 O006(H00C,H00D), O00A(H00E,H00F), O00F(H00G,H00H), O00G(H00I,H00J), O00H(H00K,
 H00L), O00M(H00M,H00N)
2.b Secondary CH2 refined with riding coordinates:
 C00Y(H00A,H00B), C013(H01A,H01B), C014(H0AA,H), C015(H1AA,HA), C017(H01C,
 H01D), C018(H01E,H01F), C019(H01G,H01H), C01A(H2AA,HB), C01C(H4AA,HE),
 C01D(H01I,H01J)
2.c Aromatic/amide H refined with riding coordinates:
 C01J(H7AA), C01K(H01T), C01L(H8AA), C01M(H01U), C01N(H01V), C01O(H01W),
 C01P(H9AA), C01Q(H0BA), C01R(H01X), C01S(H01Y), C01T(H01Z), C01U(H1BA),
 C01V(H01), C01W(H2BA), C01X(H3BA), C01Y(H4BA)
2.d Idealised Me refined as rotating group:
 C01B(H3AA,HC,HD), C01E(H5AA,HF,HG), C01F(H6AA,HH,HI), C01G(H01K,H01L,H01M),
 C01H(H01N,H01O,H01P), C01I(H01Q,H01R,H01S)
;
_atom_sites_solution_hydrogens   mixed
_atom_sites_solution_primary     dual
_atom_sites_solution_secondary   ?
loop_
_atom_site_label
_atom_site_type_symbol
_atom_site_fract_x
_atom_site_fract_y
_atom_site_fract_z
_atom_site_U_iso_or_equiv
_atom_site_adp_type
_atom_site_occupancy
_atom_site_site_symmetry_order
_atom_site_calc_flag
_atom_site_refinement_flags_posn
_atom_site_refinement_flags_adp
_atom_site_refinement_flags_occupancy
_atom_site_disorder_assembly
_atom_site_disorder_group
P001 P 1.2666(2) 0.23457(13) 0.17968(7) 0.0398(5) Uani 1 1 d . . . . .
P002 P 0.7386(2) 0.74391(13) 0.17078(7) 0.0400(5) Uani 1 1 d . . . . .
O003 O 0.7360(5) 0.7691(3) 0.23032(16) 0.0410(11) Uani 1 1 d . . . . .
O004 O 1.2668(5) 0.2922(3) 0.23257(15) 0.0401(10) Uani 1 1 d . . . . .
O005 O 0.8848(5) 0.6609(3) 0.16532(15) 0.0418(11) Uani 1 1 d . . . . .
O006 O 1.6851(5) 0.0955(3) 0.11255(17) 0.0459(11) Uani 1 1 d . . . . .
H00C H 1.615298 0.124418 0.134394 0.069 Uiso 1 1 d G . . . .
H00D H 1.678163 0.020888 0.118343 0.069 Uiso 1 1 d G . . . .
O007 O 0.7122(5) 0.8538(3) 0.13402(16) 0.0440(11) Uani 1 1 d . . . . .
O008 O 1.1673(5) 0.3114(3) 0.13851(15) 0.0438(11) Uani 1 1 d . . . . .
O009 O 0.5064(5) 0.9723(3) 0.33674(16) 0.0479(12) Uani 1 1 d . . . . .
O00A O 1.1115(5) 0.5468(4) 0.10941(16) 0.0472(12) Uani 1 1 d . . . . .
H00E H 1.167551 0.592471 0.123353 0.071 Uiso 1 1 d G . . . .
H00F H 1.133328 0.552151 0.075881 0.071 Uiso 1 1 d G . . . .
O00B O 0.9981(5) 0.4795(3) 0.33772(17) 0.0503(12) Uani 1 1 d . . . . .
O00C O 0.5761(5) 0.6821(3) 0.16609(16) 0.0429(11) Uani 1 1 d . . . . .
O00D O 1.1792(5) 0.1196(3) 0.19859(16) 0.0455(12) Uani 1 1 d . . . . .
O00E O 1.4419(5) 0.1993(3) 0.16876(16) 0.0446(11) Uani 1 1 d . . . . .
O00F O 1.1555(6) 0.6395(4) 0.00547(16) 0.0498(12) Uani 1 1 d . . . . .
H00G H 1.122259 0.631068 0.038089 0.075 Uiso 1 1 d G . . . .
H00H H 1.206322 0.701228 0.001867 0.075 Uiso 1 1 d G . . . .
O00G O 1.6670(6) 0.1711(4) 0.00615(17) 0.0524(12) Uani 1 1 d . . . . .
H00I H 1.665073 0.149134 0.040041 0.079 Uiso 1 1 d G . . . .
H00J H 1.593322 0.135146 -0.005787 0.079 Uiso 1 1 d G . . . .
O00H O 1.3588(6) 0.1420(4) -0.0263(2) 0.0587(13) Uani 1 1 d . . . . .
H00K H 1.455475 0.140247 -0.013875 0.088 Uiso 1 1 d G . . . .
H00L H 1.306819 0.206561 -0.018615 0.088 Uiso 1 1 d G . . . .
O00I O -0.2200(5) 1.2489(4) 0.73991(18) 0.0557(13) Uani 1 1 d . . . . .
O00J O 0.2681(5) 0.7273(4) 0.74417(18) 0.0578(13) Uani 1 1 d . . . . .
O00K O 0.1313(6) 0.8582(4) 0.68949(18) 0.0584(13) Uani 1 1 d . . . . .
O00L O -0.3731(5) 1.3628(4) 0.68286(17) 0.0551(13) Uani 1 1 d . . . . .
O00M O 0.8462(6) 0.7224(4) -0.03281(18) 0.0609(13) Uani 1 1 d . . . . .
H00M H 0.938178 0.691799 -0.018565 0.091 Uiso 1 1 d G . . . .
H00N H 0.855078 0.708486 -0.065126 0.091 Uiso 1 1 d G . . . .
N00N N -0.2589(7) 1.2875(4) 0.6942(2) 0.0418(13) Uani 1 1 d . . . . .
N00O N 1.1527(6) -0.0596(4) 0.11538(19) 0.0375(13) Uani 1 1 d . . . . .
N00P N 0.2403(7) 0.7763(5) 0.6991(2) 0.0459(14) Uani 1 1 d . . . . .
N00Q N 0.6056(6) 0.4636(4) 0.1042(2) 0.0392(13) Uani 1 1 d . . . . .
N00R N 0.0916(6) 1.1498(4) 0.4866(2) 0.0457(14) Uani 1 1 d . . . . .
N00S N 0.6256(7) 0.6153(4) 0.5358(2) 0.0472(14) Uani 1 1 d . . . . .
N00T N 0.5862(6) 0.6520(5) 0.4893(2) 0.0479(14) Uani 1 1 d . . . . .
N00U N 0.1269(6) 1.1109(4) 0.5336(2) 0.0463(14) Uani 1 1 d . . . . .
C00V C 0.3382(8) 0.7382(5) 0.6552(3) 0.0413(16) Uani 1 1 d . . . . .
C00W C 0.1983(8) 1.0999(5) 0.4496(3) 0.0410(16) Uani 1 1 d . . . . .
C00X C 0.6916(8) 0.6042(5) 0.4517(3) 0.0415(16) Uani 1 1 d . . . . .
C00Y C 0.5976(7) 0.8368(5) 0.2506(2) 0.0392(15) Uani 1 1 d . . . . .
H00A H 0.570879 0.799586 0.286525 0.047 Uiso 1 1 calc R . . . .
H00B H 0.502910 0.837633 0.228035 0.047 Uiso 1 1 calc R . . . .
C00Z C 0.8892(9) 0.5226(5) 0.3729(3) 0.0431(17) Uani 1 1 d . . . . .
C010 C 0.3974(8) 1.0177(5) 0.3716(3) 0.0403(16) Uani 1 1 d . . . . .
C011 C -0.1608(8) 1.2440(5) 0.6511(3) 0.0418(16) Uani 1 1 d . . . . .
C012 C 0.5192(8) 0.6616(5) 0.5744(3) 0.0400(16) Uani 1 1 d . . . . .
C013 C 1.0380(7) 0.0924(5) 0.1738(2) 0.0403(16) Uani 1 1 d . . . . .
H01A H 1.020442 0.143806 0.139573 0.048 Uiso 1 1 calc R . . . .
H01B H 0.941245 0.106288 0.196335 0.048 Uiso 1 1 calc R . . . .
C014 C 0.5742(8) 0.5623(5) 0.1882(2) 0.0438(17) Uani 1 1 d . . . . .
H0AA H 0.510384 0.557103 0.221484 0.053 Uiso 1 1 calc R . . . .
H H 0.686320 0.526409 0.196506 0.053 Uiso 1 1 calc R . . . .
C015 C 0.6302(7) 0.9603(5) 0.2523(2) 0.0406(16) Uani 1 1 d . . . . .
H1AA H 0.639916 1.001822 0.216015 0.049 Uiso 1 1 calc R . . . .
HA H 0.733705 0.959893 0.270462 0.049 Uiso 1 1 calc R . . . .
C016 C 0.0211(8) 1.1602(5) 0.5716(3) 0.0423(16) Uani 1 1 d . . . . .
C017 C 1.1142(7) 0.3433(5) 0.2528(2) 0.0413(16) Uani 1 1 d . . . . .
H01C H 1.093955 0.303869 0.288829 0.050 Uiso 1 1 calc R . . . .
H01D H 1.024253 0.332892 0.230158 0.050 Uiso 1 1 calc R . . . .
C018 C 0.9775(8) 0.5252(5) 0.2821(2) 0.0422(16) Uani 1 1 d . . . . .
H01E H 0.972991 0.611296 0.276341 0.051 Uiso 1 1 calc R . . . .
H01F H 0.875821 0.503718 0.269144 0.051 Uiso 1 1 calc R . . . .
C019 C 1.0611(7) -0.0342(5) 0.1650(2) 0.0382(15) Uani 1 1 d . . . . .
H01G H 1.119257 -0.081078 0.195603 0.046 Uiso 1 1 calc R . . . .
H01H H 0.952846 -0.061290 0.164328 0.046 Uiso 1 1 calc R . . . .
C01A C 0.5007(7) 0.4959(5) 0.1503(2) 0.0413(16) Uani 1 1 d . . . . .
H2AA H 0.468191 0.423062 0.170590 0.050 Uiso 1 1 calc R . . . .
HB H 0.400625 0.543374 0.136012 0.050 Uiso 1 1 calc R . . . .
C01B C 0.5025(7) 0.4073(5) 0.0709(2) 0.0444(17) Uani 1 1 d . . . . .
H3AA H 0.463768 0.338626 0.091989 0.067 Uiso 1 1 calc GR . . . .
HC H 0.566667 0.383533 0.040917 0.067 Uiso 1 1 calc GR . . . .
HD H 0.409499 0.463078 0.057967 0.067 Uiso 1 1 calc GR . . . .
C01C C 0.4928(8) 1.0230(5) 0.2813(2) 0.0427(16) Uani 1 1 d . . . . .
H4AA H 0.502535 1.107664 0.276927 0.051 Uiso 1 1 calc R . . . .
HE H 0.386750 1.011964 0.267484 0.051 Uiso 1 1 calc R . . . .
C01D C 1.1217(7) 0.4719(5) 0.2534(3) 0.0418(16) Uani 1 1 d . . . . .
H01I H 1.222465 0.482231 0.270875 0.050 Uiso 1 1 calc R . . . .
H01J H 1.124840 0.512782 0.216793 0.050 Uiso 1 1 calc R . . . .
C01E C 0.7460(7) 0.3765(5) 0.1235(2) 0.0459(17) Uani 1 1 d . . . . .
H5AA H 0.820019 0.413887 0.142707 0.069 Uiso 1 1 calc GR . . . .
HF H 0.803579 0.347448 0.093393 0.069 Uiso 1 1 calc GR . . . .
HG H 0.706481 0.311293 0.146913 0.069 Uiso 1 1 calc GR . . . .
C01F C 0.6637(7) 0.5656(5) 0.0702(2) 0.0452(17) Uani 1 1 d . . . . .
H6AA H 0.572304 0.626002 0.061452 0.068 Uiso 1 1 calc GR . . . .
HH H 0.711772 0.541145 0.037821 0.068 Uiso 1 1 calc GR . . . .
HI H 0.745422 0.596756 0.089088 0.068 Uiso 1 1 calc GR . . . .
C01G C 1.1952(8) -0.1901(5) 0.1215(3) 0.0503(18) Uani 1 1 d . . . . .
H01K H 1.280728 -0.214276 0.147627 0.075 Uiso 1 1 calc GR . . . .
H01L H 1.233524 -0.212476 0.087575 0.075 Uiso 1 1 calc GR . . . .
H01M H 1.098956 -0.228491 0.133104 0.075 Uiso 1 1 calc GR . . . .
C01H C 1.0508(7) -0.0201(5) 0.0681(2) 0.0470(17) Uani 1 1 d . . . . .
H01N H 0.953888 -0.061067 0.071397 0.070 Uiso 1 1 calc GR . . . .
H01O H 1.112776 -0.037204 0.036656 0.070 Uiso 1 1 calc GR . . . .
H01P H 1.018408 0.064140 0.065190 0.070 Uiso 1 1 calc GR . . . .
C01I C 1.3099(7) -0.0057(5) 0.1071(2) 0.0430(16) Uani 1 1 d . . . . .
H01Q H 1.286265 0.079080 0.097648 0.065 Uiso 1 1 calc GR . . . .
H01R H 1.372870 -0.037768 0.078762 0.065 Uiso 1 1 calc GR . . . .
H01S H 1.372391 -0.023377 0.139701 0.065 Uiso 1 1 calc GR . . . .
C01J C 0.2745(10) 1.1016(7) 0.3584(3) 0.086(3) Uani 1 1 d . . . . .
H7AA H 0.256142 1.134018 0.322614 0.103 Uiso 1 1 calc R . . . .
C01K C 0.7636(10) 0.6052(8) 0.3604(3) 0.089(3) Uani 1 1 d . . . . .
H01T H 0.741570 0.636437 0.324713 0.107 Uiso 1 1 calc R . . . .
C01L C 0.1751(10) 1.1401(8) 0.3978(3) 0.089(3) Uani 1 1 d . . . . .
H8AA H 0.086062 1.197651 0.388102 0.107 Uiso 1 1 calc R . . . .
C01M C 0.4628(11) 0.6584(8) 0.6662(3) 0.096(3) Uani 1 1 d . . . . .
H01U H 0.486466 0.625534 0.701687 0.116 Uiso 1 1 calc R . . . .
C01N C 0.3878(11) 0.7413(9) 0.5647(3) 0.101(3) Uani 1 1 d . . . . .
H01V H 0.357580 0.770918 0.529461 0.121 Uiso 1 1 calc R . . . .
C01O C 0.6676(11) 0.6437(9) 0.4002(3) 0.103(4) Uani 1 1 d . . . . .
H01W H 0.578906 0.701775 0.390791 0.124 Uiso 1 1 calc R . . . .
C01P C -0.1049(11) 1.2424(9) 0.5609(3) 0.104(4) Uani 1 1 d . . . . .
H9AA H -0.130667 1.272808 0.525303 0.125 Uiso 1 1 calc R . . . .
C01Q C 0.3223(12) 1.0163(8) 0.4615(3) 0.105(4) Uani 1 1 d . . . . .
H0BA H 0.341591 0.984922 0.497392 0.126 Uiso 1 1 calc R . . . .
C01R C 0.2976(11) 0.7798(9) 0.6058(3) 0.107(4) Uani 1 1 d . . . . .
H01X H 0.205868 0.836447 0.598736 0.128 Uiso 1 1 calc R . . . .
C01S C 0.9152(12) 0.4795(8) 0.4244(3) 0.122(4) Uani 1 1 d . . . . .
H01Y H 1.002731 0.420568 0.433770 0.146 Uiso 1 1 calc R . . . .
C01T C 0.5597(12) 0.6227(8) 0.6250(3) 0.107(4) Uani 1 1 d . . . . .
H01Z H 0.655422 0.570256 0.632604 0.128 Uiso 1 1 calc R . . . .
C01U C -0.1979(12) 1.2836(9) 0.6010(4) 0.112(4) Uani 1 1 d . . . . .
H1BA H -0.288729 1.340538 0.592912 0.134 Uiso 1 1 calc R . . . .
C01V C 0.8164(12) 0.5202(7) 0.4633(3) 0.105(4) Uani 1 1 d . . . . .
H01 H 0.836772 0.488249 0.499008 0.126 Uiso 1 1 calc R . . . .
C01W C 0.4215(13) 0.9750(9) 0.4236(3) 0.123(4) Uani 1 1 d . . . . .
H2BA H 0.508404 0.915765 0.433548 0.148 Uiso 1 1 calc R . . . .
C01X C 0.0576(13) 1.1201(9) 0.6227(3) 0.135(5) Uani 1 1 d . . . . .
H3BA H 0.148381 1.063322 0.631172 0.162 Uiso 1 1 calc R . . . .
C01Y C -0.0377(13) 1.1617(8) 0.6630(3) 0.125(4) Uani 1 1 d . . . . .
H4BA H -0.014403 1.131318 0.698695 0.150 Uiso 1 1 calc R . . . .

loop_
_atom_site_aniso_label
_atom_site_aniso_U_11
_atom_site_aniso_U_22
_atom_site_aniso_U_33
_atom_site_aniso_U_23
_atom_site_aniso_U_13
_atom_site_aniso_U_12
P001 0.0513(12) 0.0240(9) 0.0433(10) -0.0024(7) -0.0046(9) -0.0029(8)
P002 0.0482(11) 0.0248(9) 0.0461(11) -0.0052(8) -0.0030(9) 0.0000(8)
O003 0.047(3) 0.030(2) 0.045(3) -0.009(2) 0.001(2) 0.0065(19)
O004 0.042(3) 0.036(2) 0.042(3) -0.012(2) 0.000(2) 0.003(2)
O005 0.048(3) 0.029(2) 0.045(3) -0.0036(19) -0.005(2) 0.005(2)
O006 0.057(3) 0.024(2) 0.055(3) -0.007(2) 0.004(2) 0.001(2)
O007 0.054(3) 0.020(2) 0.058(3) -0.0038(19) -0.010(2) -0.0015(19)
O008 0.056(3) 0.030(2) 0.044(3) -0.0025(19) -0.008(2) 0.002(2)
O009 0.053(3) 0.046(3) 0.040(3) -0.005(2) 0.002(2) 0.010(2)
O00A 0.063(3) 0.041(3) 0.037(3) -0.005(2) -0.007(2) -0.007(2)
O00B 0.064(3) 0.041(3) 0.040(3) 0.000(2) 0.003(2) 0.011(2)
O00C 0.051(3) 0.027(2) 0.052(3) -0.006(2) -0.002(2) -0.008(2)
O00D 0.059(3) 0.026(2) 0.051(3) -0.001(2) -0.012(2) -0.005(2)
O00E 0.040(3) 0.034(2) 0.056(3) -0.001(2) 0.003(2) -0.001(2)
O00F 0.064(3) 0.043(3) 0.042(3) -0.004(2) 0.004(2) -0.010(2)
O00G 0.066(3) 0.042(3) 0.050(3) -0.007(2) 0.002(3) -0.013(2)
O00H 0.064(3) 0.041(3) 0.069(4) -0.012(3) -0.014(3) 0.008(2)
O00I 0.066(3) 0.053(3) 0.044(3) -0.001(2) -0.001(2) 0.004(2)
O00J 0.057(3) 0.070(3) 0.044(3) -0.002(3) 0.003(2) -0.003(3)
O00K 0.061(3) 0.054(3) 0.055(3) -0.012(2) -0.001(3) 0.017(3)
O00L 0.059(3) 0.050(3) 0.051(3) -0.009(2) -0.008(2) 0.020(2)
O00M 0.076(4) 0.061(3) 0.043(3) -0.008(3) -0.010(3) 0.006(3)
N00N 0.049(4) 0.035(3) 0.040(3) 0.003(3) 0.002(3) -0.009(3)
N00O 0.041(3) 0.033(3) 0.036(3) -0.001(2) 0.003(2) -0.004(2)
N00P 0.052(4) 0.040(3) 0.045(4) -0.003(3) -0.006(3) -0.005(3)
N00Q 0.044(3) 0.030(3) 0.044(3) -0.006(2) 0.002(3) -0.007(2)
N00R 0.047(4) 0.040(3) 0.050(4) -0.010(3) -0.006(3) 0.001(3)
N00S 0.061(4) 0.034(3) 0.044(3) -0.001(3) 0.004(3) -0.003(3)
N00T 0.050(4) 0.053(4) 0.043(4) -0.013(3) 0.001(3) -0.007(3)
N00U 0.054(4) 0.038(3) 0.045(4) -0.002(3) 0.003(3) -0.004(3)
C00V 0.046(4) 0.033(4) 0.047(4) -0.013(3) 0.001(3) -0.004(3)
C00W 0.049(4) 0.031(4) 0.044(4) -0.009(3) -0.003(3) -0.003(3)
C00X 0.042(4) 0.038(4) 0.047(4) -0.011(3) -0.002(3) -0.010(3)
C00Y 0.043(4) 0.031(3) 0.042(4) -0.008(3) 0.003(3) 0.004(3)
C00Z 0.059(5) 0.025(3) 0.043(4) -0.003(3) 0.002(4) -0.001(3)
C010 0.050(4) 0.027(3) 0.043(4) -0.006(3) 0.005(3) -0.001(3)
C011 0.051(4) 0.031(4) 0.044(4) -0.008(3) 0.000(3) -0.001(3)
C012 0.054(4) 0.024(3) 0.042(4) -0.006(3) 0.005(3) -0.005(3)
C013 0.042(4) 0.040(4) 0.038(4) -0.005(3) 0.002(3) -0.004(3)
C014 0.052(4) 0.027(3) 0.053(4) -0.006(3) 0.007(3) -0.012(3)
C015 0.050(4) 0.027(3) 0.046(4) -0.006(3) 0.003(3) -0.007(3)
C016 0.056(5) 0.027(3) 0.043(4) -0.004(3) 0.003(3) -0.004(3)
C017 0.049(4) 0.031(4) 0.044(4) -0.014(3) 0.005(3) 0.003(3)
C018 0.052(4) 0.036(4) 0.040(4) -0.009(3) -0.006(3) -0.003(3)
C019 0.047(4) 0.029(3) 0.038(4) -0.002(3) 0.004(3) -0.006(3)
C01A 0.048(4) 0.030(3) 0.049(4) -0.011(3) 0.000(3) -0.008(3)
C01B 0.049(4) 0.040(4) 0.047(4) -0.017(3) -0.011(3) 0.000(3)
C01C 0.050(4) 0.034(4) 0.040(4) 0.002(3) -0.009(3) 0.001(3)
C01D 0.043(4) 0.028(3) 0.055(4) -0.011(3) -0.004(3) -0.002(3)
C01E 0.051(4) 0.031(4) 0.053(4) -0.004(3) -0.009(3) 0.003(3)
C01F 0.054(4) 0.026(3) 0.054(4) -0.002(3) 0.003(3) -0.005(3)
C01G 0.068(5) 0.029(4) 0.051(4) -0.003(3) -0.006(4) 0.005(3)
C01H 0.042(4) 0.052(4) 0.048(4) -0.014(3) -0.007(3) 0.003(3)
C01I 0.041(4) 0.040(4) 0.048(4) -0.008(3) -0.001(3) -0.006(3)
C01J 0.096(7) 0.115(7) 0.029(4) -0.006(5) -0.011(4) 0.059(6)
C01K 0.089(7) 0.120(7) 0.046(5) -0.023(5) -0.024(5) 0.060(6)
C01L 0.083(6) 0.121(8) 0.046(5) -0.009(5) -0.009(5) 0.057(6)
C01M 0.110(8) 0.109(7) 0.038(5) 0.022(5) 0.013(5) 0.069(6)
C01N 0.089(7) 0.161(9) 0.038(5) -0.025(6) -0.020(5) 0.067(6)
C01O 0.088(7) 0.162(9) 0.046(5) -0.042(6) -0.022(5) 0.077(6)
C01P 0.104(7) 0.148(9) 0.042(5) -0.021(6) -0.028(5) 0.081(7)
C01Q 0.125(8) 0.115(7) 0.041(5) 0.016(5) 0.020(5) 0.083(6)
C01R 0.099(7) 0.157(9) 0.047(5) -0.030(6) -0.022(5) 0.080(7)
C01S 0.146(9) 0.124(8) 0.048(5) 0.031(5) 0.023(6) 0.111(7)
C01T 0.116(8) 0.117(8) 0.055(6) 0.023(5) 0.014(5) 0.073(6)
C01U 0.097(7) 0.158(9) 0.062(6) -0.027(6) -0.024(6) 0.078(7)
C01V 0.141(9) 0.096(7) 0.043(5) 0.024(5) 0.029(5) 0.075(6)
C01W 0.148(9) 0.133(9) 0.048(5) 0.020(6) 0.010(6) 0.103(7)
C01X 0.152(10) 0.173(10) 0.037(5) 0.005(6) 0.018(6) 0.131(8)
C01Y 0.156(10) 0.140(9) 0.038(5) 0.018(6) 0.003(6) 0.105(8)

_geom_special_details            
;
 All esds (except the esd in the dihedral angle between two l.s. planes)
 are estimated using the full covariance matrix.  The cell esds are taken
 into account individually in the estimation of esds in distances, angles
 and torsion angles; correlations between esds in cell parameters are only
 used when they are defined by crystal symmetry.  An approximate (isotropic)
 treatment of cell esds is used for estimating esds involving l.s. planes.
;
loop_
_geom_bond_atom_site_label_1
_geom_bond_atom_site_label_2
_geom_bond_distance
_geom_bond_site_symmetry_2
_geom_bond_publ_flag
P001 O004 1.606(4) . ?
P001 O008 1.481(4) . ?
P001 O00D 1.606(4) . ?
P001 O00E 1.496(4) . ?
P002 O003 1.601(4) . ?
P002 O005 1.479(4) . ?
P002 O007 1.471(4) . ?
P002 O00C 1.621(4) . ?
O003 C00Y 1.446(6) . ?
O004 C017 1.452(6) . ?
O009 C010 1.373(7) . ?
O009 C01C 1.459(6) . ?
O00B C00Z 1.367(7) . ?
O00B C018 1.457(7) . ?
O00C C014 1.430(6) . ?
O00D C013 1.443(6) . ?
O00I N00N 1.231(6) . ?
O00J N00P 1.226(6) . ?
O00K N00P 1.238(6) . ?
O00L N00N 1.224(6) . ?
N00N C011 1.472(8) . ?
N00O C019 1.516(7) . ?
N00O C01G 1.509(7) . ?
N00O C01H 1.484(7) . ?
N00O C01I 1.512(7) . ?
N00P C00V 1.465(8) . ?
N00Q C01A 1.517(7) . ?
N00Q C01B 1.499(7) . ?
N00Q C01E 1.496(7) . ?
N00Q C01F 1.486(7) . ?
N00R N00U 1.255(6) . ?
N00R C00W 1.422(8) . ?
N00S N00T 1.246(6) . ?
N00S C012 1.435(8) . ?
N00T C00X 1.418(8) . ?
N00U C016 1.434(8) . ?
C00V C01M 1.315(8) . ?
C00V C01R 1.327(9) . ?
C00W C01L 1.354(9) . ?
C00W C01Q 1.340(9) . ?
C00X C01O 1.346(9) . ?
C00X C01V 1.346(9) . ?
C00Y C015 1.505(7) . ?
C00Z C01K 1.345(9) . ?
C00Z C01S 1.356(9) . ?
C010 C01J 1.341(8) . ?
C010 C01W 1.366(9) . ?
C011 C01U 1.333(10) . ?
C011 C01Y 1.325(9) . ?
C012 C01N 1.350(9) . ?
C012 C01T 1.348(9) . ?
C013 C019 1.518(7) . ?
C014 C01A 1.518(7) . ?
C015 C01C 1.521(8) . ?
C016 C01P 1.338(9) . ?
C016 C01X 1.358(9) . ?
C017 C01D 1.512(7) . ?
C018 C01D 1.508(8) . ?
C01J C01L 1.383(9) . ?
C01K C01O 1.375(10) . ?
C01M C01T 1.397(10) . ?
C01N C01R 1.377(10) . ?
C01P C01U 1.382(10) . ?
C01Q C01W 1.365(10) . ?
C01S C01V 1.379(10) . ?
C01X C01Y 1.394(11) . ?

loop_
_geom_angle_atom_site_label_1
_geom_angle_atom_site_label_2
_geom_angle_atom_site_label_3
_geom_angle
_geom_angle_site_symmetry_1
_geom_angle_site_symmetry_3
_geom_angle_publ_flag
O008 P001 O004 111.2(2) . . ?
O008 P001 O00D 109.0(2) . . ?
O008 P001 O00E 119.4(2) . . ?
O00D P001 O004 102.5(2) . . ?
O00E P001 O004 104.3(2) . . ?
O00E P001 O00D 109.1(2) . . ?
O003 P002 O00C 104.4(2) . . ?
O005 P002 O003 106.1(2) . . ?
O005 P002 O00C 110.5(2) . . ?
O007 P002 O003 110.6(2) . . ?
O007 P002 O005 120.0(2) . . ?
O007 P002 O00C 104.2(2) . . ?
C00Y O003 P002 120.3(3) . . ?
C017 O004 P001 118.9(3) . . ?
C010 O009 C01C 117.6(5) . . ?
C00Z O00B C018 118.2(5) . . ?
C014 O00C P002 119.1(4) . . ?
C013 O00D P001 123.7(3) . . ?
O00I N00N C011 118.6(6) . . ?
O00L N00N O00I 123.0(6) . . ?
O00L N00N C011 118.4(5) . . ?
C01G N00O C019 106.5(4) . . ?
C01G N00O C01I 107.2(5) . . ?
C01H N00O C019 111.1(4) . . ?
C01H N00O C01G 109.4(5) . . ?
C01H N00O C01I 108.8(5) . . ?
C01I N00O C019 113.7(4) . . ?
O00J N00P O00K 121.7(6) . . ?
O00J N00P C00V 119.8(6) . . ?
O00K N00P C00V 118.4(5) . . ?
C01B N00Q C01A 106.9(4) . . ?
C01E N00Q C01A 110.1(5) . . ?
C01E N00Q C01B 108.3(4) . . ?
C01F N00Q C01A 113.6(4) . . ?
C01F N00Q C01B 107.4(5) . . ?
C01F N00Q C01E 110.3(5) . . ?
N00U N00R C00W 113.4(5) . . ?
N00T N00S C012 114.7(6) . . ?
N00S N00T C00X 113.8(6) . . ?
N00R N00U C016 114.4(6) . . ?
C01M C00V N00P 118.0(7) . . ?
C01M C00V C01R 121.3(8) . . ?
C01R C00V N00P 120.7(7) . . ?
C01L C00W N00R 118.0(6) . . ?
C01Q C00W N00R 125.6(7) . . ?
C01Q C00W C01L 116.4(7) . . ?
C01O C00X N00T 118.9(7) . . ?
C01O C00X C01V 116.2(8) . . ?
C01V C00X N00T 124.9(7) . . ?
O003 C00Y C015 111.6(5) . . ?
C01K C00Z O00B 125.3(7) . . ?
C01K C00Z C01S 118.5(7) . . ?
C01S C00Z O00B 116.2(6) . . ?
C01J C010 O009 125.1(6) . . ?
C01J C010 C01W 118.7(7) . . ?
C01W C010 O009 116.2(6) . . ?
C01U C011 N00N 120.7(7) . . ?
C01Y C011 N00N 118.9(7) . . ?
C01Y C011 C01U 120.3(8) . . ?
C01N C012 N00S 126.3(7) . . ?
C01T C012 N00S 115.5(7) . . ?
C01T C012 C01N 118.3(7) . . ?
O00D C013 C019 109.9(5) . . ?
O00C C014 C01A 110.8(5) . . ?
C00Y C015 C01C 109.9(5) . . ?
C01P C016 N00U 126.0(7) . . ?
C01P C016 C01X 118.5(8) . . ?
C01X C016 N00U 115.4(6) . . ?
O004 C017 C01D 109.2(5) . . ?
O00B C018 C01D 106.8(5) . . ?
N00O C019 C013 116.1(5) . . ?
N00Q C01A C014 117.3(5) . . ?
O009 C01C C015 106.6(5) . . ?
C018 C01D C017 111.4(5) . . ?
C010 C01J C01L 118.9(7) . . ?
C00Z C01K C01O 119.0(7) . . ?
C00W C01L C01J 123.2(7) . . ?
C00V C01M C01T 118.9(7) . . ?
C012 C01N C01R 120.2(7) . . ?
C00X C01O C01K 123.9(8) . . ?
C016 C01P C01U 120.7(8) . . ?
C00W C01Q C01W 121.9(8) . . ?
C00V C01R C01N 120.3(8) . . ?
C00Z C01S C01V 121.0(7) . . ?
C012 C01T C01M 120.9(8) . . ?
C011 C01U C01P 120.3(8) . . ?
C00X C01V C01S 121.4(7) . . ?
C01Q C01W C010 120.8(8) . . ?
C016 C01X C01Y 120.3(7) . . ?
C011 C01Y C01X 119.8(8) . . ?

_iucr_refine_instructions_details 
;
TITL shelxl_a.res in P-1
    shelxl.res
    created by SHELXL-2018/3 at 20:06:45 on 14-May-2020
REM Old TITL shelxl_a.res in P-1
REM SHELXT solution in P-1: R1 0.252, Rweak 0.024, Alpha 0.071
REM <I/s> 0.000 for 0 systematic absences, Orientation as input
REM Formula found by SHELXT: C42 N6 O20 P2
CELL 1.54187 8.3108 11.6756 25.7039 81.273 88.301 83.153
ZERR 4 0.0003 0.0003 0.0008 0.006 0.006 0.006
LATT 1
SFAC C H N O P
UNIT 80 132 16 40 4

L.S. 40
PLAN  40
SIZE 0.1 0.1 0.1
TEMP -183(2)
BOND
list 4
fmap 2
acta
REM <olex2.extras>
REM <HklSrc "%.\\shelxl.hkl">
REM </olex2.extras>

WGHT    0.125900
FVAR       0.13885
P001  5    1.266588    0.234572    0.179676    11.00000    0.05130    0.02397 =
         0.04329   -0.00240   -0.00463   -0.00292
P002  5    0.738587    0.743909    0.170776    11.00000    0.04825    0.02480 =
         0.04611   -0.00516   -0.00295   -0.00005
O003  4    0.735994    0.769133    0.230319    11.00000    0.04653    0.02981 =
         0.04496   -0.00915    0.00118    0.00654
O004  4    1.266792    0.292175    0.232572    11.00000    0.04204    0.03600 =
         0.04239   -0.01209    0.00047    0.00252
O005  4    0.884830    0.660885    0.165319    11.00000    0.04835    0.02936 =
         0.04505   -0.00362   -0.00455    0.00478
AFIX   6
O006  4    1.685069    0.095527    0.112554    11.00000    0.05656    0.02446 =
         0.05534   -0.00686    0.00415    0.00092
H00C  2    1.615298    0.124418    0.134394    11.00000   -1.50000
H00D  2    1.678163    0.020888    0.118343    11.00000   -1.50000
AFIX   0

O007  4    0.712245    0.853784    0.134021    11.00000    0.05381    0.01960 =
         0.05798   -0.00380   -0.00999   -0.00153
O008  4    1.167335    0.311394    0.138506    11.00000    0.05568    0.02993 =
         0.04375   -0.00254   -0.00826    0.00190
O009  4    0.506391    0.972267    0.336742    11.00000    0.05288    0.04596 =
         0.04021   -0.00471    0.00155    0.01030
AFIX   6
O00A  4    1.111483    0.546827    0.109412    11.00000    0.06334    0.04143 =
         0.03714   -0.00475   -0.00732   -0.00664
H00E  2    1.167551    0.592471    0.123353    11.00000   -1.50000
H00F  2    1.133328    0.552151    0.075881    11.00000   -1.50000
AFIX   0
O00B  4    0.998103    0.479519    0.337716    11.00000    0.06387    0.04070 =
         0.04012   -0.00007    0.00256    0.01114
O00C  4    0.576106    0.682127    0.166090    11.00000    0.05074    0.02670 =
         0.05247   -0.00648   -0.00247   -0.00768
O00D  4    1.179240    0.119626    0.198594    11.00000    0.05893    0.02569 =
         0.05120   -0.00122   -0.01188   -0.00537
O00E  4    1.441909    0.199284    0.168765    11.00000    0.04031    0.03447 =
         0.05600   -0.00101    0.00326   -0.00085

AFIX   6
O00F  4    1.155506    0.639506    0.005469    11.00000    0.06425    0.04349 =
         0.04178   -0.00417    0.00400   -0.01043
H00G  2    1.122259    0.631068    0.038089    11.00000   -1.50000
H00H  2    1.206322    0.701228    0.001867    11.00000   -1.50000
AFIX   6

O00G  4    1.666997    0.171092    0.006151    11.00000    0.06580    0.04228 =
         0.05049   -0.00705    0.00231   -0.01276
H00I  2    1.665073    0.149134    0.040041    11.00000   -1.50000
H00J  2    1.593322    0.135146   -0.005787    11.00000   -1.50000
AFIX   6

O00H  4    1.358783    0.141999   -0.026264    11.00000    0.06414    0.04119 =
         0.06917   -0.01162   -0.01443    0.00850
H00K  2    1.455475    0.140247   -0.013875    11.00000   -1.50000
H00L  2    1.306819    0.206561   -0.018615    11.00000   -1.50000
AFIX   0

O00I  4   -0.219966    1.248921    0.739913    11.00000    0.06576    0.05274 =
         0.04428   -0.00120   -0.00117    0.00371
O00J  4    0.268092    0.727347    0.744165    11.00000    0.05679    0.06966 =
         0.04357   -0.00162    0.00311   -0.00324
O00K  4    0.131293    0.858227    0.689487    11.00000    0.06146    0.05377 =
         0.05528   -0.01188   -0.00089    0.01715
O00L  4   -0.373059    1.362819    0.682860    11.00000    0.05867    0.04995 =
         0.05107   -0.00917   -0.00785    0.01997
AFIX   6
O00M  4    0.846249    0.722354   -0.032805    11.00000    0.07599    0.06092 =
         0.04278   -0.00784   -0.01012    0.00631
H00M  2    0.938178    0.691799   -0.018565    11.00000   -1.50000
H00N  2    0.855078    0.708486   -0.065126    11.00000   -1.50000
AFIX   0

N00N  3   -0.258869    1.287550    0.694204    11.00000    0.04857    0.03481 =
         0.04017    0.00255    0.00174   -0.00854
N00O  3    1.152680   -0.059572    0.115377    11.00000    0.04139    0.03325 =
         0.03609   -0.00054    0.00285   -0.00417
N00P  3    0.240295    0.776289    0.699137    11.00000    0.05182    0.03976 =
         0.04521   -0.00267   -0.00598   -0.00528
N00Q  3    0.605596    0.463558    0.104172    11.00000    0.04441    0.02952 =
         0.04411   -0.00572    0.00181   -0.00676
N00R  3    0.091593    1.149772    0.486600    11.00000    0.04706    0.04014 =
         0.04972   -0.01009   -0.00603    0.00117
N00S  3    0.625559    0.615341    0.535758    11.00000    0.06131    0.03406 =
         0.04377   -0.00091    0.00362   -0.00291
N00T  3    0.586185    0.651964    0.489260    11.00000    0.04954    0.05268 =
         0.04349   -0.01340    0.00111   -0.00670
N00U  3    0.126928    1.110906    0.533628    11.00000    0.05405    0.03771 =
         0.04541   -0.00244    0.00314   -0.00412
C00V  1    0.338180    0.738224    0.655186    11.00000    0.04597    0.03279 =
         0.04741   -0.01316    0.00080   -0.00444
C00W  1    0.198308    1.099931    0.449623    11.00000    0.04855    0.03111 =
         0.04425   -0.00942   -0.00267   -0.00286
C00X  1    0.691562    0.604156    0.451656    11.00000    0.04227    0.03822 =
         0.04688   -0.01096   -0.00202   -0.00970
C00Y  1    0.597634    0.836839    0.250605    11.00000    0.04256    0.03132 =
         0.04230   -0.00832    0.00340    0.00414
AFIX  23
H00A  2    0.570879    0.799586    0.286525    11.00000   -1.20000
H00B  2    0.502910    0.837633    0.228035    11.00000   -1.20000
AFIX   0
C00Z  1    0.889216    0.522551    0.372890    11.00000    0.05901    0.02520 =
         0.04319   -0.00291    0.00218   -0.00054
C010  1    0.397415    1.017673    0.371615    11.00000    0.05028    0.02695 =
         0.04280   -0.00637    0.00471   -0.00090
C011  1   -0.160806    1.243971    0.651146    11.00000    0.05091    0.03051 =
         0.04389   -0.00814   -0.00020   -0.00122
C012  1    0.519157    0.661579    0.574434    11.00000    0.05382    0.02369 =
         0.04242   -0.00553    0.00547   -0.00469
C013  1    1.038035    0.092399    0.173752    11.00000    0.04199    0.04002 =
         0.03832   -0.00546    0.00245   -0.00381
AFIX  23
H01A  2    1.020442    0.143806    0.139573    11.00000   -1.20000
H01B  2    0.941245    0.106288    0.196335    11.00000   -1.20000
AFIX   0
C014  1    0.574222    0.562277    0.188247    11.00000    0.05249    0.02740 =
         0.05291   -0.00585    0.00668   -0.01220
AFIX  23
H0AA  2    0.510384    0.557103    0.221484    11.00000   -1.20000
H     2    0.686320    0.526409    0.196506    11.00000   -1.20000
AFIX   0
C015  1    0.630186    0.960255    0.252314    11.00000    0.05005    0.02663 =
         0.04551   -0.00559    0.00340   -0.00657
AFIX  23
H1AA  2    0.639916    1.001822    0.216015    11.00000   -1.20000
HA    2    0.733705    0.959893    0.270462    11.00000   -1.20000
AFIX   0
C016  1    0.021051    1.160201    0.571570    11.00000    0.05582    0.02728 =
         0.04285   -0.00377    0.00326   -0.00426
C017  1    1.114227    0.343317    0.252751    11.00000    0.04919    0.03075 =
         0.04437   -0.01363    0.00474    0.00292
AFIX  23
H01C  2    1.093955    0.303869    0.288829    11.00000   -1.20000
H01D  2    1.024253    0.332892    0.230158    11.00000   -1.20000
AFIX   0
C018  1    0.977545    0.525192    0.282053    11.00000    0.05213    0.03593 =
         0.03951   -0.00906   -0.00629   -0.00330
AFIX  23
H01E  2    0.972991    0.611296    0.276341    11.00000   -1.20000
H01F  2    0.875821    0.503718    0.269144    11.00000   -1.20000
AFIX   0
C019  1    1.061104   -0.034221    0.165012    11.00000    0.04682    0.02889 =
         0.03792   -0.00170    0.00354   -0.00560
AFIX  23
H01G  2    1.119257   -0.081078    0.195603    11.00000   -1.20000
H01H  2    0.952846   -0.061290    0.164328    11.00000   -1.20000
AFIX   0
C01A  1    0.500702    0.495873    0.150273    11.00000    0.04806    0.02979 =
         0.04852   -0.01069   -0.00021   -0.00800
AFIX  23
H2AA  2    0.468191    0.423062    0.170590    11.00000   -1.20000
HB    2    0.400625    0.543374    0.136012    11.00000   -1.20000
AFIX   0
C01B  1    0.502459    0.407334    0.070881    11.00000    0.04938    0.03992 =
         0.04667   -0.01700   -0.01106   -0.00010
AFIX 137
H3AA  2    0.463768    0.338626    0.091989    11.00000   -1.50000
HC    2    0.566667    0.383533    0.040917    11.00000   -1.50000
HD    2    0.409499    0.463078    0.057967    11.00000   -1.50000
AFIX   0
C01C  1    0.492805    1.023041    0.281334    11.00000    0.05047    0.03405 =
         0.04031    0.00163   -0.00879    0.00135
AFIX  23
H4AA  2    0.502535    1.107664    0.276927    11.00000   -1.20000
HE    2    0.386750    1.011964    0.267484    11.00000   -1.20000
AFIX   0
C01D  1    1.121711    0.471865    0.253416    11.00000    0.04302    0.02830 =
         0.05512   -0.01073   -0.00352   -0.00240
AFIX  23
H01I  2    1.222465    0.482231    0.270875    11.00000   -1.20000
H01J  2    1.124840    0.512782    0.216793    11.00000   -1.20000
AFIX   0
C01E  1    0.746033    0.376540    0.123460    11.00000    0.05126    0.03110 =
         0.05296   -0.00374   -0.00930    0.00325
AFIX 137
H5AA  2    0.820019    0.413887    0.142707    11.00000   -1.50000
HF    2    0.803579    0.347448    0.093393    11.00000   -1.50000
HG    2    0.706481    0.311293    0.146913    11.00000   -1.50000
AFIX   0
C01F  1    0.663723    0.565551    0.070244    11.00000    0.05381    0.02636 =
         0.05404   -0.00197    0.00348   -0.00543
AFIX 137
H6AA  2    0.572304    0.626002    0.061452    11.00000   -1.50000
HH    2    0.711772    0.541145    0.037821    11.00000   -1.50000
HI    2    0.745422    0.596756    0.089088    11.00000   -1.50000
AFIX   0
C01G  1    1.195196   -0.190141    0.121453    11.00000    0.06773    0.02866 =
         0.05135   -0.00284   -0.00551    0.00460
AFIX 137
H01K  2    1.280728   -0.214276    0.147627    11.00000   -1.50000
H01L  2    1.233524   -0.212476    0.087575    11.00000   -1.50000
H01M  2    1.098956   -0.228491    0.133104    11.00000   -1.50000
AFIX   0
C01H  1    1.050790   -0.020073    0.068146    11.00000    0.04169    0.05207 =
         0.04772   -0.01414   -0.00740    0.00262
AFIX 137
H01N  2    0.953888   -0.061067    0.071397    11.00000   -1.50000
H01O  2    1.112776   -0.037204    0.036656    11.00000   -1.50000
H01P  2    1.018408    0.064140    0.065190    11.00000   -1.50000
AFIX   0
C01I  1    1.309885   -0.005666    0.107148    11.00000    0.04131    0.04029 =
         0.04847   -0.00849   -0.00104   -0.00647
AFIX 137
H01Q  2    1.286265    0.079080    0.097648    11.00000   -1.50000
H01R  2    1.372870   -0.037768    0.078762    11.00000   -1.50000
H01S  2    1.372391   -0.023377    0.139701    11.00000   -1.50000
AFIX   0
C01J  1    0.274527    1.101606    0.358421    11.00000    0.09552    0.11507 =
         0.02869   -0.00569   -0.01134    0.05907
AFIX  43
H7AA  2    0.256142    1.134018    0.322614    11.00000   -1.20000
AFIX   0
C01K  1    0.763593    0.605181    0.360444    11.00000    0.08948    0.11978 =
         0.04588   -0.02280   -0.02439    0.05991
AFIX  43
H01T  2    0.741570    0.636437    0.324713    11.00000   -1.20000
AFIX   0
C01L  1    0.175084    1.140131    0.397836    11.00000    0.08257    0.12143 =
         0.04592   -0.00922   -0.00944    0.05730
AFIX  43
H8AA  2    0.086062    1.197651    0.388102    11.00000   -1.20000
AFIX   0
C01M  1    0.462767    0.658374    0.666242    11.00000    0.11043    0.10916 =
         0.03811    0.02229    0.01300    0.06905
AFIX  43
H01U  2    0.486466    0.625534    0.701687    11.00000   -1.20000
AFIX   0
C01N  1    0.387813    0.741312    0.564738    11.00000    0.08903    0.16102 =
         0.03779   -0.02518   -0.01993    0.06745
AFIX  43
H01V  2    0.357580    0.770918    0.529461    11.00000   -1.20000
AFIX   0
C01O  1    0.667554    0.643720    0.400204    11.00000    0.08757    0.16230 =
         0.04611   -0.04164   -0.02207    0.07662
AFIX  43
H01W  2    0.578906    0.701775    0.390791    11.00000   -1.20000
AFIX   0
C01P  1   -0.104911    1.242443    0.560871    11.00000    0.10352    0.14794 =
         0.04232   -0.02122   -0.02766    0.08097
AFIX  43
H9AA  2   -0.130667    1.272808    0.525303    11.00000   -1.20000
AFIX   0
C01Q  1    0.322255    1.016324    0.461522    11.00000    0.12524    0.11503 =
         0.04050    0.01552    0.02006    0.08279
AFIX  43
H0BA  2    0.341591    0.984922    0.497392    11.00000   -1.20000
AFIX   0
C01R  1    0.297585    0.779834    0.605793    11.00000    0.09932    0.15685 =
         0.04729   -0.02962   -0.02198    0.07970
AFIX  43
H01X  2    0.205868    0.836447    0.598736    11.00000   -1.20000
AFIX   0
C01S  1    0.915183    0.479549    0.424365    11.00000    0.14621    0.12430 =
         0.04841    0.03098    0.02339    0.11109
AFIX  43
H01Y  2    1.002731    0.420568    0.433770    11.00000   -1.20000
AFIX   0
C01T  1    0.559699    0.622655    0.624963    11.00000    0.11556    0.11704 =
         0.05499    0.02330    0.01418    0.07257
AFIX  43
H01Z  2    0.655422    0.570256    0.632604    11.00000   -1.20000
AFIX   0
C01U  1   -0.197897    1.283643    0.601046    11.00000    0.09667    0.15770 =
         0.06197   -0.02657   -0.02368    0.07833
AFIX  43
H1BA  2   -0.288729    1.340538    0.592912    11.00000   -1.20000
AFIX   0
C01V  1    0.816364    0.520186    0.463255    11.00000    0.14100    0.09588 =
         0.04279    0.02433    0.02857    0.07525
AFIX  43
H01   2    0.836772    0.488249    0.499008    11.00000   -1.20000
AFIX   0
C01W  1    0.421518    0.974960    0.423633    11.00000    0.14750    0.13343 =
         0.04816    0.01983    0.01015    0.10262
AFIX  43
H2BA  2    0.508404    0.915765    0.433548    11.00000   -1.20000
AFIX   0
C01X  1    0.057553    1.120059    0.622740    11.00000    0.15180    0.17290 =
         0.03697    0.00459    0.01756    0.13071
AFIX  43
H3BA  2    0.148381    1.063322    0.631172    11.00000   -1.20000
AFIX   0
C01Y  1   -0.037683    1.161743    0.662959    11.00000    0.15628    0.14005 =
         0.03847    0.01828    0.00255    0.10465
AFIX  43
H4BA  2   -0.014403    1.131318    0.698695    11.00000   -1.20000
AFIX   0
HKLF 4


REM  shelxl_a.res in P-1
REM wR2 = 0.2852, GooF = S = 0.914, Restrained GooF = 0.914 for all data
REM R1 = 0.1060 for 3426 Fo > 4sig(Fo) and 0.1871 for all 8723 data
REM 655 parameters refined using 0 restraints

END  
     
WGHT      0.1259      0.0000 

REM Highest difference peak  0.814,  deepest hole -0.405,  1-sigma level  0.112
Q1    1   0.3902  0.9397  0.4181  11.00000  0.05    0.49
Q2    1   0.0329  1.0804  0.6118  11.00000  0.05    0.48
Q3    1   1.2021  0.3418  0.1695  11.00000  0.05    0.48
Q4    1   0.6416  0.8770  0.1733  11.00000  0.05    0.46
Q5    1   0.8252  0.7591  0.1281  11.00000  0.05    0.46
Q6    1   0.9134  0.5887  0.1768  11.00000  0.05    0.45
Q7    1   1.1239  0.4595  0.1323  11.00000  0.05    0.45
Q8    1   0.6081  0.6465  0.6286  11.00000  0.05    0.44
Q9    1   0.8832  0.4589  0.4127  11.00000  0.05    0.44
Q10   1   1.2523  0.1441  0.1564  11.00000  0.05    0.44
Q11   1   0.9743  0.5039  0.4312  11.00000  0.05    0.44
Q12   1   0.4555  1.0220  0.2793  11.00000  0.05    0.43
Q13   1   1.1521  0.4076  0.1215  11.00000  0.05    0.43
Q14   1   1.5407 -0.0604  0.1686  11.00000  0.05    0.43
Q15   1   1.3543  0.2263  0.1427  11.00000  0.05    0.43
Q16   1  -0.1799  1.3203  0.6052  11.00000  0.05    0.42
Q17   1   0.7292  0.6506  0.1453  11.00000  0.05    0.42
Q18   1   0.4786  0.9977  0.4288  11.00000  0.05    0.41
Q19   1   0.0953  1.1603  0.6243  11.00000  0.05    0.41
Q20   1   0.7867  0.6497  0.1917  11.00000  0.05    0.40
Q21   1  -0.0659  1.1193  0.6564  11.00000  0.05    0.40
Q22   1   0.1869  1.1829  0.4093  11.00000  0.05    0.39
Q23   1   0.5421  0.5618  0.6183  11.00000  0.05    0.39
Q24   1   0.8425  0.5521  0.4682  11.00000  0.05    0.39
Q25   1   0.4193  0.7715  0.5670  11.00000  0.05    0.39
Q26   1   1.2979  0.1376  0.1956  11.00000  0.05    0.39
Q27   1  -0.0647  1.1613  0.6070  11.00000  0.05    0.38
Q28   1   0.8857  0.7199  0.1879  11.00000  0.05    0.38
Q29   1   0.5124  0.6243  0.5740  11.00000  0.05    0.37
Q30   1   0.7525  0.7028  0.2392  11.00000  0.05    0.37
Q31   1  -0.4609  1.4997  0.6781  11.00000  0.05    0.37
Q32   1   0.7908  0.4843  0.4624  11.00000  0.05    0.37
Q33   1   0.3232  0.8169  0.6014  11.00000  0.05    0.37
Q34   1   0.4342  0.6268  0.6599  11.00000  0.05    0.36
Q35   1   0.6933  0.6799  0.4014  11.00000  0.05    0.36
Q36   1   0.9698  0.5163  0.1788  11.00000  0.05    0.36
Q37   1   1.0543  0.4931  0.2396  11.00000  0.05    0.35
Q38   1   0.7758  0.7052  0.3243  11.00000  0.05    0.35
Q39   1   1.1452  0.5632  0.1087  11.00000  0.05    0.35
Q40   1   0.8604  0.6202  0.3382  11.00000  0.05    0.35

  REM The information below was added by Olex2.
  REM
  REM R1 = 0.1060 for 3426 Fo > 4sig(Fo) and 0.1871 for all 27092 data
  REM n/a parameters refined using n/a restraints
  REM Highest difference peak 0.81, deepest hole -0.41
  REM Mean Shift 0, Max Shift 0.000.

  REM +++ Tabular Listing of Refinement Information +++
  REM R1_all = 0.1871
  REM R1_gt = 0.1060
  REM wR_ref = 0.2852
  REM GOOF = 0.914
  REM Shift_max = 0.000
  REM Shift_mean = 0
  REM Reflections_all = 27092
  REM Reflections_gt = 3426
  REM Parameters = n/a
  REM Hole = -0.41
  REM Peak = 0.81
  REM Flack = n/a

  
;
_olex2_submission_special_instructions 'No special instructions were received'
